# Supplementary material for: Causal link between hypothyroidism and gastric cancer risk: insights gained through multivariable Mendelian randomization and mediation analysis
Source: Front Endocrinol (Lausanne). 2024 Jun 6;15:1388608. doi: 10.3389/fendo.2024.1388608 (PMC11186985; doi:10.3389/fendo.2024.1388608)
Supplement: Supplementary Table 1 — Detailed information of the GWAS datasets included in our study. [file DataSheet_1.csv]

SNP	effect_allele.exposure	other_allele.exposure	effect_allele.outcome	other_allele.outcome	beta.exposure	beta.outcome	eaf.exposure	eaf.outcome	remove	palindromic	ambiguous	id.outcome	chr	pos	se.outcome	samplesize.outcome	pval.outcome	outcome	originalname.outcome	outcome.deprecated	mr_keep.outcome	data_source.outcome	chr.exposure	pos.exposure	pval.exposure	se.exposure	id.exposure	samplesize.exposure	exposure	mr_keep.exposure	pval_origin.exposure	data_source.exposure	action	mr_keep	units.outcome	units.exposure	rsq.exposure	effective_n.exposure	rsq.outcome	effective_n.outcome	steiger_dir	steiger_pval	R2	F	FMean	F_pow_beta_se
rs10116520	G	A	G	A	0.0922204	0.0142	0.400977	0.358389	FALSE	FALSE	FALSE	ebi-a-GCST90018849	9	127029630	0.0175	476116	0.4175	Gastric cancer || id:ebi-a-GCST90018849	Gastric cancer	Gastric cancer || ||	TRUE	igd	9	124267351	4.99E-31	0.00796132	finngen_R9_E4_HYTHY_AI_STRICT	314995	Hypothyroidism, strict autoimmune || id:finngen_R9_E4_HYTHY_AI_STRICT	TRUE	reported	MedicineITLab	2	TRUE			0.000425792	314995	1.38E-06	476116	TRUE	2.38E-17	0.004085516	1292.188326	804.0852933	134.1787811
rs10118880	A	G	A	G	-0.0599654	0.0122	0.724067	0.729123	FALSE	FALSE	FALSE	ebi-a-GCST90018849	9	21559961	0.0201	476116	0.5449	Gastric cancer || id:ebi-a-GCST90018849	Gastric cancer	Gastric cancer || ||	TRUE	igd	9	21559962	5.89E-12	0.00871311	finngen_R9_E4_HYTHY_AI_STRICT	314995	Hypothyroidism, strict autoimmune || id:finngen_R9_E4_HYTHY_AI_STRICT	TRUE	reported	MedicineITLab	2	TRUE			0.000150345	314995	7.74E-07	476116	TRUE	7.20E-07	0.001436858	453.2514832	804.0852933	47.36473112
rs10166287	G	T	G	T	-0.0919743	0.0191	0.102806	0.143764	FALSE	FALSE	FALSE	ebi-a-GCST90018849	2	204817281	0.0211	476116	0.3645	Gastric cancer || id:ebi-a-GCST90018849	Gastric cancer	Gastric cancer || ||	TRUE	igd	2	203952558	2.39E-12	0.0131208	finngen_R9_E4_HYTHY_AI_STRICT	314995	Hypothyroidism, strict autoimmune || id:finngen_R9_E4_HYTHY_AI_STRICT	TRUE	reported	MedicineITLab	2	TRUE			0.000155971	314995	1.72E-06	476116	TRUE	1.13E-06	0.001560514	492.3194064	804.0852933	49.13742016
rs10259879	G	A	G	A	0.06374	0.0027	0.231986	0.261387	FALSE	FALSE	FALSE	ebi-a-GCST90018849	7	2934386	0.0187	476116	0.8862	Gastric cancer || id:ebi-a-GCST90018849	Gastric cancer	Gastric cancer || ||	TRUE	igd	7	2894752	6.65E-12	0.00928469	finngen_R9_E4_HYTHY_AI_STRICT	314995	Hypothyroidism, strict autoimmune || id:finngen_R9_E4_HYTHY_AI_STRICT	TRUE	reported	MedicineITLab	2	TRUE			0.000149597	314995	4.38E-08	476116	TRUE	1.65E-07	0.001447722	456.6832921	804.0852933	47.12911693
rs10416358	G	A	G	A	0.0792971	0.009	0.28634	0.240892	FALSE	FALSE	FALSE	ebi-a-GCST90018849	19	7237684	0.0518	476116	0.8621	Gastric cancer || id:ebi-a-GCST90018849	Gastric cancer	Gastric cancer || ||	TRUE	igd	19	7237673	2.31E-20	0.00857547	finngen_R9_E4_HYTHY_AI_STRICT	314995	Hypothyroidism, strict autoimmune || id:finngen_R9_E4_HYTHY_AI_STRICT	TRUE	reported	MedicineITLab	2	TRUE			0.000271381	314995	6.34E-08	476116	TRUE	1.62E-12	0.00256991	811.5894985	804.0852933	85.50642436
rs10494077	A	G	A	G	0.109462	-0.0069	0.213715	0.244763	FALSE	FALSE	FALSE	ebi-a-GCST90018849	1	108338345	0.0172	476116	0.6867	Gastric cancer || id:ebi-a-GCST90018849	Gastric cancer	Gastric cancer || ||	TRUE	igd	1	107795723	2.92E-31	0.00941244	finngen_R9_E4_HYTHY_AI_STRICT	314995	Hypothyroidism, strict autoimmune || id:finngen_R9_E4_HYTHY_AI_STRICT	TRUE	reported	MedicineITLab	2	TRUE			0.000429176	314995	3.38E-07	476116	TRUE	1.82E-18	0.004026908	1273.576529	804.0852933	135.245342
rs10514934	C	T	C	T	-0.0823176	-0.0124	0.150875	0.140915	FALSE	FALSE	FALSE	ebi-a-GCST90018849	17	45812124	0.0221	476116	0.5757	Gastric cancer || id:ebi-a-GCST90018849	Gastric cancer	Gastric cancer || ||	TRUE	igd	17	47734758	1.20E-13	0.0110994	finngen_R9_E4_HYTHY_AI_STRICT	314995	Hypothyroidism, strict autoimmune || id:finngen_R9_E4_HYTHY_AI_STRICT	TRUE	reported	MedicineITLab	2	TRUE			0.000174586	314995	6.61E-07	476116	TRUE	6.69E-08	0.001736218	547.847765	804.0852933	55.00300211
rs10748781	A	C	A	C	-0.0784328	0.0256	0.652488	0.627163	FALSE	FALSE	FALSE	ebi-a-GCST90018849	10	101283330	0.018	476116	0.1537	Gastric cancer || id:ebi-a-GCST90018849	Gastric cancer	Gastric cancer || ||	TRUE	igd	10	99523573	1.20E-21	0.0082063	finngen_R9_E4_HYTHY_AI_STRICT	314995	Hypothyroidism, strict autoimmune || id:finngen_R9_E4_HYTHY_AI_STRICT	TRUE	reported	MedicineITLab	2	TRUE			0.000289917	314995	4.25E-06	476116	TRUE	7.18E-11	0.002789766	881.2151295	804.0852933	91.34833997
rs10814915	C	T	C	T	-0.0708255	0.0019	0.543587	0.563496	FALSE	FALSE	FALSE	ebi-a-GCST90018849	9	4290544	0.0157	476116	0.9014	Gastric cancer || id:ebi-a-GCST90018849	Gastric cancer	Gastric cancer || ||	TRUE	igd	9	4290544	1.48E-19	0.00782937	finngen_R9_E4_HYTHY_AI_STRICT	314995	Hypothyroidism, strict autoimmune || id:finngen_R9_E4_HYTHY_AI_STRICT	TRUE	reported	MedicineITLab	2	TRUE			0.000259724	314995	3.08E-08	476116	TRUE	3.89E-12	0.002489066	785.9946674	804.0852933	81.83247066
rs10817674	A	C	A	C	0.0491956	-0.0049	0.404202	0.44919	FALSE	FALSE	FALSE	ebi-a-GCST90018849	9	117522580	0.0171	476116	0.7758	Gastric cancer || id:ebi-a-GCST90018849	Gastric cancer	Gastric cancer || ||	TRUE	igd	9	114760300	6.71E-10	0.00796987	finngen_R9_E4_HYTHY_AI_STRICT	314995	Hypothyroidism, strict autoimmune || id:finngen_R9_E4_HYTHY_AI_STRICT	TRUE	reported	MedicineITLab	2	TRUE			0.000120947	314995	1.72E-07	476116	TRUE	4.07E-06	0.001165682	367.6101256	804.0852933	38.10219966
rs10818050	G	A	G	A	0.24571	-0.0269	0.655429	0.730957	FALSE	FALSE	FALSE	ebi-a-GCST90018849	9	100538923	0.0269	476116	0.3159	Gastric cancer || id:ebi-a-GCST90018849	Gastric cancer	Gastric cancer || ||	TRUE	igd	9	97776641	9.33E-190	0.00836262	finngen_R9_E4_HYTHY_AI_STRICT	314995	Hypothyroidism, strict autoimmune || id:finngen_R9_E4_HYTHY_AI_STRICT	TRUE	reported	MedicineITLab	2	TRUE			0.0027332	314995	2.10E-06	476116	TRUE	9.88E-109	0.02726968	8830.564875	804.0852933	863.2984046
rs10858026	G	T	G	T	0.06992	-0.03	0.807437	0.812812	FALSE	FALSE	FALSE	ebi-a-GCST90018849	1	114559378	0.0302	476116	0.3203	Gastric cancer || id:ebi-a-GCST90018849	Gastric cancer	Gastric cancer || ||	TRUE	igd	1	114016756	3.78E-12	0.0100674	finngen_R9_E4_HYTHY_AI_STRICT	314995	Hypothyroidism, strict autoimmune || id:finngen_R9_E4_HYTHY_AI_STRICT	TRUE	reported	MedicineITLab	2	TRUE			0.000153109	314995	2.07E-06	476116	TRUE	1.93E-06	0.001520248	479.5964559	804.0852933	48.23565613
rs11079035	A	G	A	G	0.0756235	-0.0131	0.202659	0.176465	FALSE	FALSE	FALSE	ebi-a-GCST90018849	17	40289012	0.0209	476116	0.5303	Gastric cancer || id:ebi-a-GCST90018849	Gastric cancer	Gastric cancer || ||	TRUE	igd	17	42136994	4.20E-15	0.00963489	finngen_R9_E4_HYTHY_AI_STRICT	314995	Hypothyroidism, strict autoimmune || id:finngen_R9_E4_HYTHY_AI_STRICT	TRUE	reported	MedicineITLab	2	TRUE			0.000195539	314995	8.25E-07	476116	TRUE	1.25E-08	0.001848219	583.2541684	804.0852933	61.60557642
rs11086103	A	G	A	G	0.0504636	-0.0035	0.58181	0.592287	FALSE	FALSE	FALSE	ebi-a-GCST90018849	19	18402117	0.0182	476116	0.8486	Gastric cancer || id:ebi-a-GCST90018849	Gastric cancer	Gastric cancer || ||	TRUE	igd	19	18291307	2.47E-10	0.00797339	finngen_R9_E4_HYTHY_AI_STRICT	314995	Hypothyroidism, strict autoimmune || id:finngen_R9_E4_HYTHY_AI_STRICT	TRUE	reported	MedicineITLab	2	TRUE			0.000127149	314995	7.77E-08	476116	TRUE	1.68E-06	0.0012392	390.8235211	804.0852933	40.05626432
rs111352680	A	G	A	G	-0.0550579	-0.0327	0.32381	0.239384	FALSE	FALSE	FALSE	ebi-a-GCST90018849	3	108542960	0.023	476116	0.1551	Gastric cancer || id:ebi-a-GCST90018849	Gastric cancer	Gastric cancer || ||	TRUE	igd	3	108824113	7.13E-11	0.00844707	finngen_R9_E4_HYTHY_AI_STRICT	314995	Hypothyroidism, strict autoimmune || id:finngen_R9_E4_HYTHY_AI_STRICT	TRUE	reported	MedicineITLab	2	TRUE			0.000134855	314995	4.25E-06	476116	TRUE	3.19E-05	0.001327481	418.7030117	804.0852933	42.48416619
rs1131896	A	G	A	G	-0.100287	0.0262	0.2157	0.279931	FALSE	FALSE	FALSE	ebi-a-GCST90018849	6	31379115	0.0165	476116	0.1132	Gastric cancer || id:ebi-a-GCST90018849	Gastric cancer	Gastric cancer || ||	TRUE	igd	6	31411338	1.37E-25	0.00959097	finngen_R9_E4_HYTHY_AI_STRICT	314995	Hypothyroidism, strict autoimmune || id:finngen_R9_E4_HYTHY_AI_STRICT	TRUE	reported	MedicineITLab	2	TRUE			0.000346987	314995	5.30E-06	476116	TRUE	1.17E-12	0.003402919	1075.555753	804.0852933	109.3362602
rs11571297	C	T	C	T	-0.124562	0.0093	0.373305	0.415559	FALSE	FALSE	FALSE	ebi-a-GCST90018849	2	204745003	0.017	476116	0.5825	Gastric cancer || id:ebi-a-GCST90018849	Gastric cancer	Gastric cancer || ||	TRUE	igd	2	203880280	6.10E-53	0.00813351	finngen_R9_E4_HYTHY_AI_STRICT	314995	Hypothyroidism, strict autoimmune || id:finngen_R9_E4_HYTHY_AI_STRICT	TRUE	reported	MedicineITLab	2	TRUE			0.000744031	314995	6.29E-07	476116	TRUE	8.88E-31	0.007259742	2303.490611	804.0852933	234.5390359
rs116776245	A	G	A	G	0.0872938	-0.0981	0.0833091	0.061901	FALSE	FALSE	FALSE	ebi-a-GCST90018849	1	114668509	0.0922	476116	0.2874	Gastric cancer || id:ebi-a-GCST90018849	Gastric cancer	Gastric cancer || ||	TRUE	igd	1	114125887	3.50E-10	0.0139113	finngen_R9_E4_HYTHY_AI_STRICT	314995	Hypothyroidism, strict autoimmune || id:finngen_R9_E4_HYTHY_AI_STRICT	TRUE	reported	MedicineITLab	2	TRUE			0.00012499	314995	2.38E-06	476116	TRUE	2.71E-05	0.001163891	367.0445884	804.0852933	39.37597909
rs116909374	T	C	T	C	-0.212521	-0.1878	0.0306768	0.0370316	FALSE	FALSE	FALSE	ebi-a-GCST90018849	14	36738361	0.1179	476116	0.1112	Gastric cancer || id:ebi-a-GCST90018849	Gastric cancer	Gastric cancer || ||	TRUE	igd	14	36269155	7.53E-19	0.0239684	finngen_R9_E4_HYTHY_AI_STRICT	314995	Hypothyroidism, strict autoimmune || id:finngen_R9_E4_HYTHY_AI_STRICT	TRUE	reported	MedicineITLab	2	TRUE			0.000249526	314995	5.33E-06	476116	TRUE	4.27E-09	0.002686039	848.3623056	804.0852933	78.61865575
rs11830037	A	C	A	C	0.0996828	-0.0219	0.0888095	0.0833426	FALSE	FALSE	FALSE	ebi-a-GCST90018849	12	48157371	0.0267	476116	0.4119	Gastric cancer || id:ebi-a-GCST90018849	Gastric cancer	Gastric cancer || ||	TRUE	igd	12	47763588	2.35E-13	0.0136049	finngen_R9_E4_HYTHY_AI_STRICT	314995	Hypothyroidism, strict autoimmune || id:finngen_R9_E4_HYTHY_AI_STRICT	TRUE	reported	MedicineITLab	2	TRUE			0.000170402	314995	1.41E-06	476116	TRUE	2.39E-07	0.001608196	507.3865567	804.0852933	53.68460339
rs11897732	A	G	A	G	0.0463268	5.00E-04	0.582497	0.497576	FALSE	FALSE	FALSE	ebi-a-GCST90018849	2	43541386	0.0167	476116	0.9772	Gastric cancer || id:ebi-a-GCST90018849	Gastric cancer	Gastric cancer || ||	TRUE	igd	2	43314247	6.29E-09	0.00797538	finngen_R9_E4_HYTHY_AI_STRICT	314995	Hypothyroidism, strict autoimmune || id:finngen_R9_E4_HYTHY_AI_STRICT	TRUE	reported	MedicineITLab	2	TRUE			0.000107106	314995	1.88E-09	476116	TRUE	7.21E-06	0.001043874	329.1564595	804.0852933	33.74130187
rs11935941	C	A	C	A	-0.141463	0.0097	0.123206	0.151985	FALSE	FALSE	FALSE	ebi-a-GCST90018849	4	149652478	0.032	476116	0.7624	Gastric cancer || id:ebi-a-GCST90018849	Gastric cancer	Gastric cancer || ||	TRUE	igd	4	148731326	3.59E-30	0.0123947	finngen_R9_E4_HYTHY_AI_STRICT	314995	Hypothyroidism, strict autoimmune || id:finngen_R9_E4_HYTHY_AI_STRICT	TRUE	reported	MedicineITLab	2	TRUE			0.000413365	314995	1.93E-07	476116	TRUE	4.63E-18	0.004323596	1367.8165	804.0852933	130.2607843
rs11969311	C	A	C	A	-0.0569107	0.0183	0.252349	0.215493	FALSE	FALSE	FALSE	ebi-a-GCST90018849	6	143196518	0.0185	476116	0.3225	Gastric cancer || id:ebi-a-GCST90018849	Gastric cancer	Gastric cancer || ||	TRUE	igd	6	142875381	2.97E-10	0.00903279	finngen_R9_E4_HYTHY_AI_STRICT	314995	Hypothyroidism, strict autoimmune || id:finngen_R9_E4_HYTHY_AI_STRICT	TRUE	reported	MedicineITLab	2	TRUE			0.000126005	314995	2.06E-06	476116	TRUE	2.01E-05	0.001222133	385.4342909	804.0852933	39.69575145
rs1203940	C	T	C	T	0.102604	-0.0216	0.792063	0.781827	FALSE	FALSE	FALSE	ebi-a-GCST90018849	20	22595643	0.0186	476116	0.246	Gastric cancer || id:ebi-a-GCST90018849	Gastric cancer	Gastric cancer || ||	TRUE	igd	20	22615005	1.13E-25	0.00979587	finngen_R9_E4_HYTHY_AI_STRICT	314995	Hypothyroidism, strict autoimmune || id:finngen_R9_E4_HYTHY_AI_STRICT	TRUE	reported	MedicineITLab	2	TRUE			0.000348169	314995	2.83E-06	476116	TRUE	1.44E-13	0.003467768	1096.123863	804.0852933	109.7090762
rs12175489	A	G	A	G	-0.151299	-0.0035	0.156735	0.14123	FALSE	FALSE	FALSE	ebi-a-GCST90018849	6	31377587	0.0216	476116	0.8733	Gastric cancer || id:ebi-a-GCST90018849	Gastric cancer	Gastric cancer || ||	TRUE	igd	6	31409810	7.26E-43	0.0110242	finngen_R9_E4_HYTHY_AI_STRICT	314995	Hypothyroidism, strict autoimmune || id:finngen_R9_E4_HYTHY_AI_STRICT	TRUE	reported	MedicineITLab	2	TRUE			0.000597609	314995	5.51E-08	476116	TRUE	5.43E-26	0.00605107	1917.648506	804.0852933	188.3553447
rs12206423	T	C	T	C	0.0614412	-0.0243	0.148506	0.11015	FALSE	FALSE	FALSE	ebi-a-GCST90018849	6	109353216	0.0316	476116	0.4421	Gastric cancer || id:ebi-a-GCST90018849	Gastric cancer	Gastric cancer || ||	TRUE	igd	6	109032013	1.61E-08	0.0108764	finngen_R9_E4_HYTHY_AI_STRICT	314995	Hypothyroidism, strict autoimmune || id:finngen_R9_E4_HYTHY_AI_STRICT	TRUE	reported	MedicineITLab	2	TRUE			0.000101299	314995	1.24E-06	476116	TRUE	9.74E-05	0.000954718	301.0167734	804.0852933	31.91163354
rs1239704	A	G	A	G	-0.0513046	0.0322	0.691589	0.759919	FALSE	FALSE	FALSE	ebi-a-GCST90018849	13	51152611	0.0182	476116	0.0771898	Gastric cancer || id:ebi-a-GCST90018849	Gastric cancer	Gastric cancer || ||	TRUE	igd	13	50578475	1.31E-09	0.00845726	finngen_R9_E4_HYTHY_AI_STRICT	314995	Hypothyroidism, strict autoimmune || id:finngen_R9_E4_HYTHY_AI_STRICT	TRUE	reported	MedicineITLab	2	TRUE			0.000116816	314995	6.57E-06	476116	TRUE	0.000331126	0.001122847	354.0864983	804.0852933	36.80046001
rs12407089	C	G	C	G	0.0923609	0.0084	0.316122	0.335748	FALSE	TRUE	FALSE	ebi-a-GCST90018849	1	19767814	0.0169	476116	0.6193	Gastric cancer || id:ebi-a-GCST90018849	Gastric cancer	Gastric cancer || ||	TRUE	igd	1	19441320	2.32E-28	0.00836234	finngen_R9_E4_HYTHY_AI_STRICT	314995	Hypothyroidism, strict autoimmune || id:finngen_R9_E4_HYTHY_AI_STRICT	TRUE	reported	MedicineITLab	2	TRUE			0.000387125	314995	5.19E-07	476116	TRUE	1.53E-16	0.003688414	1166.125746	804.0852933	121.9889996
rs12540388	T	A	T	A	-0.0657312	0.0169	0.1861	0.189472	FALSE	TRUE	FALSE	ebi-a-GCST90018849	7	26905731	0.0249	476116	0.4971	Gastric cancer || id:ebi-a-GCST90018849	Gastric cancer	Gastric cancer || ||	TRUE	igd	7	26866112	1.05E-10	0.0101757	finngen_R9_E4_HYTHY_AI_STRICT	314995	Hypothyroidism, strict autoimmune || id:finngen_R9_E4_HYTHY_AI_STRICT	TRUE	reported	MedicineITLab	2	TRUE			0.000132451	314995	9.68E-07	476116	TRUE	4.59E-06	0.001308852	412.8195359	804.0852933	41.72674738
rs12697352	A	G	A	G	-0.0499358	-0.0088	0.395907	0.314314	FALSE	FALSE	FALSE	ebi-a-GCST90018849	5	35837234	0.0193	476116	0.6506	Gastric cancer || id:ebi-a-GCST90018849	Gastric cancer	Gastric cancer || ||	TRUE	igd	5	35837132	5.24E-10	0.00803913	finngen_R9_E4_HYTHY_AI_STRICT	314995	Hypothyroidism, strict autoimmune || id:finngen_R9_E4_HYTHY_AI_STRICT	TRUE	reported	MedicineITLab	2	TRUE			0.000122476	314995	4.37E-07	476116	TRUE	5.87E-06	0.001192754	376.15793	804.0852933	38.58388198
rs12756019	A	G	A	G	-0.0576319	0.029	0.605562	0.683408	FALSE	FALSE	FALSE	ebi-a-GCST90018849	1	156799912	0.0193	476116	0.1336	Gastric cancer || id:ebi-a-GCST90018849	Gastric cancer	Gastric cancer || ||	TRUE	igd	1	156830120	6.53E-13	0.00801665	finngen_R9_E4_HYTHY_AI_STRICT	314995	Hypothyroidism, strict autoimmune || id:finngen_R9_E4_HYTHY_AI_STRICT	TRUE	reported	MedicineITLab	2	TRUE			0.000164047	314995	4.74E-06	476116	TRUE	3.68E-06	0.001586694	500.5918515	804.0852933	51.68208535
rs12897126	A	T	A	T	-0.102215	0.0642	0.886514	0.872147	FALSE	TRUE	FALSE	ebi-a-GCST90018849	14	81472456	0.067	476116	0.3379	Gastric cancer || id:ebi-a-GCST90018849	Gastric cancer	Gastric cancer || ||	TRUE	igd	14	81006112	5.37E-17	0.0121998	finngen_R9_E4_HYTHY_AI_STRICT	314995	Hypothyroidism, strict autoimmune || id:finngen_R9_E4_HYTHY_AI_STRICT	TRUE	reported	MedicineITLab	2	TRUE			0.000222806	314995	1.93E-06	476116	TRUE	3.75E-09	0.002102263	663.593333	804.0852933	70.19785533
rs12923006	A	G	A	G	0.072125	-0.0055	0.179626	0.18874	FALSE	FALSE	FALSE	ebi-a-GCST90018849	16	4028866	0.0186	476116	0.7687	Gastric cancer || id:ebi-a-GCST90018849	Gastric cancer	Gastric cancer || ||	TRUE	igd	16	3978865	9.23E-13	0.0100994	finngen_R9_E4_HYTHY_AI_STRICT	314995	Hypothyroidism, strict autoimmune || id:finngen_R9_E4_HYTHY_AI_STRICT	TRUE	reported	MedicineITLab	2	TRUE			0.000161886	314995	1.84E-07	476116	TRUE	8.63E-08	0.001533143	483.670928	804.0852933	51.00121303
rs12967678	A	G	A	G	0.0744285	-0.0405	0.117959	0.116594	FALSE	FALSE	FALSE	ebi-a-GCST90018849	18	12805388	0.0253	476116	0.1092	Gastric cancer || id:ebi-a-GCST90018849	Gastric cancer	Gastric cancer || ||	TRUE	igd	18	12805389	5.88E-10	0.0120168	finngen_R9_E4_HYTHY_AI_STRICT	314995	Hypothyroidism, strict autoimmune || id:finngen_R9_E4_HYTHY_AI_STRICT	TRUE	reported	MedicineITLab	2	TRUE			0.000121772	314995	5.38E-06	476116	TRUE	0.000147801	0.001152732	363.5215826	804.0852933	38.36196694
rs13137589	G	A	G	A	-0.0631943	0.0254	0.36779	0.351051	FALSE	FALSE	FALSE	ebi-a-GCST90018849	4	187007874	0.0169	476116	0.1333	Gastric cancer || id:ebi-a-GCST90018849	Gastric cancer	Gastric cancer || ||	TRUE	igd	4	186086720	1.17E-14	0.00818682	finngen_R9_E4_HYTHY_AI_STRICT	314995	Hypothyroidism, strict autoimmune || id:finngen_R9_E4_HYTHY_AI_STRICT	TRUE	reported	MedicineITLab	2	TRUE			0.000189122	314995	4.74E-06	476116	TRUE	4.66E-07	0.00185715	586.0778274	804.0852933	59.58340682
rs1317983	C	T	C	T	0.102264	-0.0057	0.680897	0.739146	FALSE	FALSE	FALSE	ebi-a-GCST90018849	6	43806335	0.0228	476116	0.8041	Gastric cancer || id:ebi-a-GCST90018849	Gastric cancer	Gastric cancer || ||	TRUE	igd	6	43838598	2.69E-33	0.00850572	finngen_R9_E4_HYTHY_AI_STRICT	314995	Hypothyroidism, strict autoimmune || id:finngen_R9_E4_HYTHY_AI_STRICT	TRUE	reported	MedicineITLab	2	TRUE			0.000458694	314995	1.31E-07	476116	TRUE	4.79E-20	0.004544518	1438.026587	804.0852933	144.5517613
rs1319091	A	C	A	C	-0.0559107	0.0243	0.795	0.826522	FALSE	FALSE	FALSE	ebi-a-GCST90018849	12	103884763	0.021	476116	0.2476	Gastric cancer || id:ebi-a-GCST90018849	Gastric cancer	Gastric cancer || ||	TRUE	igd	12	103490985	7.93E-09	0.00969016	finngen_R9_E4_HYTHY_AI_STRICT	314995	Hypothyroidism, strict autoimmune || id:finngen_R9_E4_HYTHY_AI_STRICT	TRUE	reported	MedicineITLab	2	TRUE			0.000105677	314995	2.81E-06	476116	TRUE	0.000179766	0.001018922	321.2805873	804.0852933	33.29108605
rs13447704	C	T	C	T	-0.141098	0.0639	0.0268399	0.0181304	FALSE	FALSE	FALSE	ebi-a-GCST90018849	11	94178356	0.168	476116	0.7038	Gastric cancer || id:ebi-a-GCST90018849	Gastric cancer	Gastric cancer || ||	TRUE	igd	11	94445190	1.28E-08	0.0248049	finngen_R9_E4_HYTHY_AI_STRICT	314995	Hypothyroidism, strict autoimmune || id:finngen_R9_E4_HYTHY_AI_STRICT	TRUE	reported	MedicineITLab	2	TRUE			0.000102712	314995	3.04E-07	476116	TRUE	3.01E-05	0.001040009	327.936462	804.0852933	32.35688867
rs141686764	G	A	G	A	-0.164372	0.0543	0.018741	0.0196027	FALSE	FALSE	FALSE	ebi-a-GCST90018849	3	163676755	0.1624	476116	0.7383	Gastric cancer || id:ebi-a-GCST90018849	Gastric cancer	Gastric cancer || ||	TRUE	igd	3	163958967	3.33E-08	0.0297604	finngen_R9_E4_HYTHY_AI_STRICT	314995	Hypothyroidism, strict autoimmune || id:finngen_R9_E4_HYTHY_AI_STRICT	TRUE	reported	MedicineITLab	2	TRUE			9.68E-05	314995	2.35E-07	476116	TRUE	4.63E-05	0.000993716	313.3247998	804.0852933	30.50550021
rs1441172	T	C	T	C	-0.0525649	-0.0589	0.31324	0.279113	FALSE	FALSE	FALSE	ebi-a-GCST90018849	2	214037703	0.046	476116	0.2002	Gastric cancer || id:ebi-a-GCST90018849	Gastric cancer	Gastric cancer || ||	TRUE	igd	2	213172979	7.06E-10	0.00852681	finngen_R9_E4_HYTHY_AI_STRICT	314995	Hypothyroidism, strict autoimmune || id:finngen_R9_E4_HYTHY_AI_STRICT	TRUE	reported	MedicineITLab	2	TRUE			0.000120633	314995	3.44E-06	476116	TRUE	7.06E-05	0.001188787	374.9051284	804.0852933	38.00305528
rs144651842	A	G	A	G	0.114059	-0.0307	0.0768931	0.0698813	FALSE	FALSE	FALSE	ebi-a-GCST90018849	16	27356224	0.0335	476116	0.3602	Gastric cancer || id:ebi-a-GCST90018849	Gastric cancer	Gastric cancer || ||	TRUE	igd	16	27344903	3.87E-15	0.0145133	finngen_R9_E4_HYTHY_AI_STRICT	314995	Hypothyroidism, strict autoimmune || id:finngen_R9_E4_HYTHY_AI_STRICT	TRUE	reported	MedicineITLab	2	TRUE			0.000196038	314995	1.76E-06	476116	TRUE	3.42E-08	0.001846837	582.8169818	804.0852933	61.76277125
rs151234	C	G	C	G	0.0851282	0.0533	0.123296	0.127814	FALSE	TRUE	FALSE	ebi-a-GCST90018849	16	28505660	0.0666	476116	0.4236	Gastric cancer || id:ebi-a-GCST90018849	Gastric cancer	Gastric cancer || ||	TRUE	igd	16	28494339	4.82E-13	0.0117738	finngen_R9_E4_HYTHY_AI_STRICT	314995	Hypothyroidism, strict autoimmune || id:finngen_R9_E4_HYTHY_AI_STRICT	TRUE	reported	MedicineITLab	2	TRUE			0.000165936	314995	1.35E-06	476116	TRUE	3.33E-07	0.001566675	494.2659655	804.0852933	52.27735337
rs1534424	C	A	C	A	-0.0563343	0.0205	0.397949	0.39332	FALSE	FALSE	FALSE	ebi-a-GCST90018849	2	12640897	0.0162	476116	0.2046	Gastric cancer || id:ebi-a-GCST90018849	Gastric cancer	Gastric cancer || ||	TRUE	igd	2	12500771	1.99E-12	0.00800768	finngen_R9_E4_HYTHY_AI_STRICT	314995	Hypothyroidism, strict autoimmune || id:finngen_R9_E4_HYTHY_AI_STRICT	TRUE	reported	MedicineITLab	2	TRUE			0.000157095	314995	3.36E-06	476116	TRUE	3.18E-06	0.001520675	479.7315997	804.0852933	49.49170152
rs17189980	C	T	C	T	0.159744	-0.0941	0.0219647	0.0336919	FALSE	FALSE	FALSE	ebi-a-GCST90018849	6	30986040	0.123	476116	0.4441	Gastric cancer || id:ebi-a-GCST90018849	Gastric cancer	Gastric cancer || ||	TRUE	igd	6	31018263	8.73E-10	0.0260552	finngen_R9_E4_HYTHY_AI_STRICT	314995	Hypothyroidism, strict autoimmune || id:finngen_R9_E4_HYTHY_AI_STRICT	TRUE	reported	MedicineITLab	2	TRUE			0.000119318	314995	1.23E-06	476116	TRUE	1.92E-05	0.001096374	345.7293302	804.0852933	37.58895807
rs17364832	G	T	G	T	0.0788068	0.0092	0.291179	0.233081	FALSE	FALSE	FALSE	ebi-a-GCST90018849	13	24786915	0.0251	476116	0.7133	Gastric cancer || id:ebi-a-GCST90018849	Gastric cancer	Gastric cancer || ||	TRUE	igd	13	24212777	2.85E-20	0.00854317	finngen_R9_E4_HYTHY_AI_STRICT	314995	Hypothyroidism, strict autoimmune || id:finngen_R9_E4_HYTHY_AI_STRICT	TRUE	reported	MedicineITLab	2	TRUE			0.000270067	314995	2.82E-07	476116	TRUE	4.37E-12	0.002563622	809.5985226	804.0852933	85.09210929
rs17389938	C	G	C	G	0.0665321	-0.0197	0.143917	0.159824	FALSE	TRUE	FALSE	ebi-a-GCST90018849	10	8570065	0.0605	476116	0.745399	Gastric cancer || id:ebi-a-GCST90018849	Gastric cancer	Gastric cancer || ||	TRUE	igd	10	8528102	1.61E-09	0.0110281	finngen_R9_E4_HYTHY_AI_STRICT	314995	Hypothyroidism, strict autoimmune || id:finngen_R9_E4_HYTHY_AI_STRICT	TRUE	reported	MedicineITLab	2	TRUE			0.000115534	314995	2.23E-07	476116	TRUE	7.65E-06	0.001090738	343.9499827	804.0852933	36.39662149
rs17447487	T	C	T	C	-0.103313	0.0301	0.0516195	0.0765662	FALSE	FALSE	FALSE	ebi-a-GCST90018849	13	41495245	0.0847	476116	0.722099	Gastric cancer || id:ebi-a-GCST90018849	Gastric cancer	Gastric cancer || ||	TRUE	igd	13	40921109	1.44E-08	0.0182239	finngen_R9_E4_HYTHY_AI_STRICT	314995	Hypothyroidism, strict autoimmune || id:finngen_R9_E4_HYTHY_AI_STRICT	TRUE	reported	MedicineITLab	2	TRUE			0.000102019	314995	2.65E-07	476116	TRUE	3.00E-05	0.001045048	329.5272614	804.0852933	32.13862545
rs1788232	G	A	G	A	-0.0460428	0.0258	0.536415	0.534386	FALSE	FALSE	FALSE	ebi-a-GCST90018849	18	67527609	0.0158	476116	0.1026	Gastric cancer || id:ebi-a-GCST90018849	Gastric cancer	Gastric cancer || ||	TRUE	igd	18	69860373	4.37E-09	0.00784427	finngen_R9_E4_HYTHY_AI_STRICT	314995	Hypothyroidism, strict autoimmune || id:finngen_R9_E4_HYTHY_AI_STRICT	TRUE	reported	MedicineITLab	2	TRUE			0.000109363	314995	5.60E-06	476116	TRUE	0.000426602	0.001054347	332.4625864	804.0852933	34.45231312
rs1808192	G	A	G	A	-0.0459939	-0.0014	0.592061	0.662682	FALSE	FALSE	FALSE	ebi-a-GCST90018849	17	45794706	0.0179	476116	0.9391	Gastric cancer || id:ebi-a-GCST90018849	Gastric cancer	Gastric cancer || ||	TRUE	igd	17	47717340	8.01E-09	0.00797357	finngen_R9_E4_HYTHY_AI_STRICT	314995	Hypothyroidism, strict autoimmune || id:finngen_R9_E4_HYTHY_AI_STRICT	TRUE	reported	MedicineITLab	2	TRUE			0.00010562	314995	1.28E-08	476116	TRUE	9.62E-06	0.001021862	322.2085561	804.0852933	33.27322147
rs1885013	A	G	A	G	0.0504811	-0.0181	0.693585	0.756627	FALSE	FALSE	FALSE	ebi-a-GCST90018849	14	68754695	0.0232	476116	0.4354	Gastric cancer || id:ebi-a-GCST90018849	Gastric cancer	Gastric cancer || ||	TRUE	igd	14	68287978	3.22E-09	0.00852693	finngen_R9_E4_HYTHY_AI_STRICT	314995	Hypothyroidism, strict autoimmune || id:finngen_R9_E4_HYTHY_AI_STRICT	TRUE	reported	MedicineITLab	2	TRUE			0.000111256	314995	1.28E-06	476116	TRUE	4.12E-05	0.001083172	341.5614921	804.0852933	35.04872501
rs1990760	T	C	T	C	0.0638177	0.0064	0.585897	0.503766	FALSE	FALSE	FALSE	ebi-a-GCST90018849	2	163124051	0.0185	476116	0.727301	Gastric cancer || id:ebi-a-GCST90018849	Gastric cancer	Gastric cancer || ||	TRUE	igd	2	162267541	1.07E-15	0.00795928	finngen_R9_E4_HYTHY_AI_STRICT	314995	Hypothyroidism, strict autoimmune || id:finngen_R9_E4_HYTHY_AI_STRICT	TRUE	reported	MedicineITLab	2	TRUE			0.000204054	314995	2.51E-07	476116	TRUE	1.95E-09	0.00197625	623.737664	804.0852933	64.28871277
rs200293726	T	A	T	A	-0.0840011	-0.0463	0.305176	0.299122	FALSE	TRUE	FALSE	ebi-a-GCST90018849	16	79754440	0.0176	476116	0.00856209	Gastric cancer || id:ebi-a-GCST90018849	Gastric cancer	Gastric cancer || ||	TRUE	igd	16	79720543	1.89E-22	0.00861781	finngen_R9_E4_HYTHY_AI_STRICT	314995	Hypothyroidism, strict autoimmune || id:finngen_R9_E4_HYTHY_AI_STRICT	TRUE	reported	MedicineITLab	2	TRUE			0.00030154	314995	1.45E-05	476116	TRUE	3.60E-09	0.002992438	945.4260831	804.0852933	95.01148736
rs2046045	G	T	G	T	0.127336	0.0109	0.414313	0.514956	FALSE	FALSE	FALSE	ebi-a-GCST90018849	5	76535811	0.0207	476116	0.6002	Gastric cancer || id:ebi-a-GCST90018849	Gastric cancer	Gastric cancer || ||	TRUE	igd	5	77239986	1.81E-58	0.00789864	finngen_R9_E4_HYTHY_AI_STRICT	314995	Hypothyroidism, strict autoimmune || id:finngen_R9_E4_HYTHY_AI_STRICT	TRUE	reported	MedicineITLab	2	TRUE			0.000824401	314995	5.82E-07	476116	TRUE	4.35E-34	0.007869127	2498.379948	804.0852933	259.8949053
rs2049218	T	C	T	C	-0.102774	-0.003	0.386346	0.421576	FALSE	FALSE	FALSE	ebi-a-GCST90018849	3	188122978	0.016	476116	0.8527	Gastric cancer || id:ebi-a-GCST90018849	Gastric cancer	Gastric cancer || ||	TRUE	igd	3	188405190	4.19E-37	0.00807538	finngen_R9_E4_HYTHY_AI_STRICT	314995	Hypothyroidism, strict autoimmune || id:finngen_R9_E4_HYTHY_AI_STRICT	TRUE	reported	MedicineITLab	2	TRUE			0.000513945	314995	7.38E-08	476116	TRUE	1.77E-22	0.005008371	1585.542839	804.0852933	161.9722383
rs210192	G	A	G	A	0.0728538	-0.0498	0.214912	0.265994	FALSE	FALSE	FALSE	ebi-a-GCST90018849	6	33481204	0.0223	476116	0.02559	Gastric cancer || id:ebi-a-GCST90018849	Gastric cancer	Gastric cancer || ||	TRUE	igd	6	33513427	1.54E-14	0.00948093	finngen_R9_E4_HYTHY_AI_STRICT	314995	Hypothyroidism, strict autoimmune || id:finngen_R9_E4_HYTHY_AI_STRICT	TRUE	reported	MedicineITLab	2	TRUE			0.000187422	314995	1.05E-05	476116	TRUE	5.32E-06	0.001791074	565.1879221	804.0852933	59.04763914
rs2124594	C	T	C	T	-0.0593882	0.0083	0.318009	0.34958	FALSE	FALSE	FALSE	ebi-a-GCST90018849	8	128195259	0.0168	476116	0.623	Gastric cancer || id:ebi-a-GCST90018849	Gastric cancer	Gastric cancer || ||	TRUE	igd	8	127183014	2.23E-12	0.00846101	finngen_R9_E4_HYTHY_AI_STRICT	314995	Hypothyroidism, strict autoimmune || id:finngen_R9_E4_HYTHY_AI_STRICT	TRUE	reported	MedicineITLab	2	TRUE			0.000156382	314995	5.13E-07	476116	TRUE	2.85E-07	0.001529848	482.6298637	804.0852933	49.26697623
rs2235544	A	C	A	C	-0.0554078	0.0277	0.544952	0.500517	FALSE	FALSE	FALSE	ebi-a-GCST90018849	1	54375570	0.0159	476116	0.08202	Gastric cancer || id:ebi-a-GCST90018849	Gastric cancer	Gastric cancer || ||	TRUE	igd	1	53909897	1.87E-12	0.0078663	finngen_R9_E4_HYTHY_AI_STRICT	314995	Hypothyroidism, strict autoimmune || id:finngen_R9_E4_HYTHY_AI_STRICT	TRUE	reported	MedicineITLab	2	TRUE			0.000157482	314995	6.37E-06	476116	TRUE	1.27E-05	0.001522605	480.3413067	804.0852933	49.61360706
rs229528	T	C	T	C	0.0721977	-0.0032	0.396414	0.483292	FALSE	FALSE	FALSE	ebi-a-GCST90018849	22	37581677	0.0166	476116	0.8488	Gastric cancer || id:ebi-a-GCST90018849	Gastric cancer	Gastric cancer || ||	TRUE	igd	22	37185637	1.29E-19	0.00796744	finngen_R9_E4_HYTHY_AI_STRICT	314995	Hypothyroidism, strict autoimmune || id:finngen_R9_E4_HYTHY_AI_STRICT	TRUE	reported	MedicineITLab	2	TRUE			0.000260612	314995	7.80E-08	476116	TRUE	4.92E-12	0.002494393	787.6810902	804.0852933	82.11247104
rs2345568	G	A	G	A	-0.0651412	0.0264	0.372507	0.381026	FALSE	FALSE	FALSE	ebi-a-GCST90018849	6	167381804	0.0158	476116	0.0953411	Gastric cancer || id:ebi-a-GCST90018849	Gastric cancer	Gastric cancer || ||	TRUE	igd	6	166968316	1.01E-15	0.00811633	finngen_R9_E4_HYTHY_AI_STRICT	314995	Hypothyroidism, strict autoimmune || id:finngen_R9_E4_HYTHY_AI_STRICT	TRUE	reported	MedicineITLab	2	TRUE			0.000204457	314995	5.86E-06	476116	TRUE	2.32E-07	0.00198374	626.1063587	804.0852933	64.41575718
rs244687	G	A	G	A	-0.0741115	0.039	0.748077	0.840687	FALSE	FALSE	FALSE	ebi-a-GCST90018849	5	133423616	0.061	476116	0.5223	Gastric cancer || id:ebi-a-GCST90018849	Gastric cancer	Gastric cancer || ||	TRUE	igd	5	134087925	1.08E-16	0.00893353	finngen_R9_E4_HYTHY_AI_STRICT	314995	Hypothyroidism, strict autoimmune || id:finngen_R9_E4_HYTHY_AI_STRICT	TRUE	reported	MedicineITLab	2	TRUE			0.000218439	314995	8.59E-07	476116	TRUE	1.62E-09	0.002070214	653.4558368	804.0852933	68.82163824
rs2476601	G	A	G	A	-0.308807	0.0063	0.854556	0.884494	FALSE	FALSE	FALSE	ebi-a-GCST90018849	1	114377568	0.0693	476116	0.9279	Gastric cancer || id:ebi-a-GCST90018849	Gastric cancer	Gastric cancer || ||	TRUE	igd	1	113834946	8.69E-188	0.0105656	finngen_R9_E4_HYTHY_AI_STRICT	314995	Hypothyroidism, strict autoimmune || id:finngen_R9_E4_HYTHY_AI_STRICT	TRUE	reported	MedicineITLab	2	TRUE			0.002704636	314995	1.74E-08	476116	TRUE	3.74E-113	0.023705035	7648.221541	804.0852933	854.2518794
rs2629649	G	T	G	T	0.0507258	-0.0163	0.312967	0.303546	FALSE	FALSE	FALSE	ebi-a-GCST90018849	1	207169190	0.0199	476116	0.4125	Gastric cancer || id:ebi-a-GCST90018849	Gastric cancer	Gastric cancer || ||	TRUE	igd	1	206995845	1.47E-09	0.00838789	finngen_R9_E4_HYTHY_AI_STRICT	314995	Hypothyroidism, strict autoimmune || id:finngen_R9_E4_HYTHY_AI_STRICT	TRUE	reported	MedicineITLab	2	TRUE			0.000116092	314995	1.41E-06	476116	TRUE	2.99E-05	0.001106532	348.9359211	804.0852933	36.57230704
rs2739043	G	A	G	A	-0.0551584	0.0158	0.633324	0.54828	FALSE	FALSE	FALSE	ebi-a-GCST90018849	8	133793779	0.0172	476116	0.3581	Gastric cancer || id:ebi-a-GCST90018849	Gastric cancer	Gastric cancer || ||	TRUE	igd	8	132781533	9.56E-12	0.00809602	finngen_R9_E4_HYTHY_AI_STRICT	314995	Hypothyroidism, strict autoimmune || id:finngen_R9_E4_HYTHY_AI_STRICT	TRUE	reported	MedicineITLab	2	TRUE			0.000147338	314995	1.77E-06	476116	TRUE	2.53E-06	0.001413064	445.7350329	804.0852933	46.4173321
rs28391281	C	T	C	T	-0.0503426	-0.0162	0.546363	0.470532	FALSE	FALSE	FALSE	ebi-a-GCST90018849	1	38408974	0.0158	476116	0.3051	Gastric cancer || id:ebi-a-GCST90018849	Gastric cancer	Gastric cancer || ||	TRUE	igd	1	37943302	1.31E-10	0.00783427	finngen_R9_E4_HYTHY_AI_STRICT	314995	Hypothyroidism, strict autoimmune || id:finngen_R9_E4_HYTHY_AI_STRICT	TRUE	reported	MedicineITLab	2	TRUE			0.000131074	314995	2.21E-06	476116	TRUE	1.44E-05	0.001256293	396.2213525	804.0852933	41.29278861
rs28396553	T	C	T	C	-0.0460976	-0.0298	0.64977	0.547267	FALSE	FALSE	FALSE	ebi-a-GCST90018849	14	36673392	0.0161	476116	0.0645298	Gastric cancer || id:ebi-a-GCST90018849	Gastric cancer	Gastric cancer || ||	TRUE	igd	14	36204186	2.05E-08	0.00822089	finngen_R9_E4_HYTHY_AI_STRICT	314995	Hypothyroidism, strict autoimmune || id:finngen_R9_E4_HYTHY_AI_STRICT	TRUE	reported	MedicineITLab	2	TRUE			9.98E-05	314995	7.20E-06	476116	TRUE	0.001462323	0.000967163	304.9444724	804.0852933	31.44263657
rs2972343	G	A	G	A	-0.0882555	-0.0144	0.105752	0.19192	FALSE	FALSE	FALSE	ebi-a-GCST90018849	5	76474885	0.0168	476116	0.3909	Gastric cancer || id:ebi-a-GCST90018849	Gastric cancer	Gastric cancer || ||	TRUE	igd	5	77179060	9.64E-12	0.0129562	finngen_R9_E4_HYTHY_AI_STRICT	314995	Hypothyroidism, strict autoimmune || id:finngen_R9_E4_HYTHY_AI_STRICT	TRUE	reported	MedicineITLab	2	TRUE			0.000147287	314995	1.54E-06	476116	TRUE	2.10E-06	0.001473195	464.7306295	804.0852933	46.40109961
rs2976908	G	T	G	T	-0.0605273	-0.0552	0.483628	0.54694	FALSE	FALSE	FALSE	ebi-a-GCST90018849	8	8345774	0.027	476116	0.0406902	Gastric cancer || id:ebi-a-GCST90018849	Gastric cancer	Gastric cancer || ||	TRUE	igd	8	8488264	1.72E-14	0.00789139	finngen_R9_E4_HYTHY_AI_STRICT	314995	Hypothyroidism, strict autoimmune || id:finngen_R9_E4_HYTHY_AI_STRICT	TRUE	reported	MedicineITLab	2	TRUE			0.00018673	314995	8.78E-06	476116	TRUE	3.16E-06	0.001829813	577.4348991	804.0852933	58.8295584
rs30233	A	G	A	G	-0.0540285	-0.0148	0.586573	0.62937	FALSE	FALSE	FALSE	ebi-a-GCST90018849	16	14400309	0.0184	476116	0.4203	Gastric cancer || id:ebi-a-GCST90018849	Gastric cancer	Gastric cancer || ||	TRUE	igd	16	14306452	1.07E-11	0.00794838	finngen_R9_E4_HYTHY_AI_STRICT	314995	Hypothyroidism, strict autoimmune || id:finngen_R9_E4_HYTHY_AI_STRICT	TRUE	reported	MedicineITLab	2	TRUE			0.000146664	314995	1.36E-06	476116	TRUE	1.88E-06	0.001415783	446.5940432	804.0852933	46.20495769
rs3103991	G	A	G	A	0.0558276	0.0046	0.748361	0.713509	FALSE	FALSE	FALSE	ebi-a-GCST90018849	8	119886091	0.0161	476116	0.7754	Gastric cancer || id:ebi-a-GCST90018849	Gastric cancer	Gastric cancer || ||	TRUE	igd	8	118873852	7.61E-10	0.0090733	finngen_R9_E4_HYTHY_AI_STRICT	314995	Hypothyroidism, strict autoimmune || id:finngen_R9_E4_HYTHY_AI_STRICT	TRUE	reported	MedicineITLab	2	TRUE			0.000120175	314995	1.71E-07	476116	TRUE	4.37E-06	0.001173862	370.1928387	804.0852933	37.85884628
rs3130186	T	C	T	C	-0.129028	0.0474	0.198053	0.322437	FALSE	FALSE	FALSE	ebi-a-GCST90018849	6	33056207	0.0161	476116	0.00328897	Gastric cancer || id:ebi-a-GCST90018849	Gastric cancer	Gastric cancer || ||	TRUE	igd	6	33088430	1.47E-38	0.00993613	finngen_R9_E4_HYTHY_AI_STRICT	314995	Hypothyroidism, strict autoimmune || id:finngen_R9_E4_HYTHY_AI_STRICT	TRUE	reported	MedicineITLab	2	TRUE			0.000535057	314995	1.82E-05	476116	TRUE	2.11E-16	0.005288409	1674.668082	804.0852933	168.6294413
rs3184504	C	T	C	T	-0.156961	-0.053	0.593695	0.658733	FALSE	FALSE	FALSE	ebi-a-GCST90018849	12	111884608	0.0446	476116	0.2349	Gastric cancer || id:ebi-a-GCST90018849	Gastric cancer	Gastric cancer || ||	TRUE	igd	12	111446804	1.73E-87	0.00791641	finngen_R9_E4_HYTHY_AI_STRICT	314995	Hypothyroidism, strict autoimmune || id:finngen_R9_E4_HYTHY_AI_STRICT	TRUE	reported	MedicineITLab	2	TRUE			0.001246477	314995	2.97E-06	476116	TRUE	1.85E-48	0.011885818	3788.984579	804.0852933	393.121645
rs35717611	T	C	T	C	0.0538069	-0.0185	0.378383	0.300823	FALSE	FALSE	FALSE	ebi-a-GCST90018849	2	64968053	0.0175	476116	0.2908	Gastric cancer || id:ebi-a-GCST90018849	Gastric cancer	Gastric cancer || ||	TRUE	igd	2	64740919	2.89E-11	0.00808853	finngen_R9_E4_HYTHY_AI_STRICT	314995	Hypothyroidism, strict autoimmune || id:finngen_R9_E4_HYTHY_AI_STRICT	TRUE	reported	MedicineITLab	2	TRUE			0.000140467	314995	2.35E-06	476116	TRUE	7.01E-06	0.001361948	429.5890771	804.0852933	44.25239109
rs3778752	T	G	T	G	0.0452516	0.0182	0.439791	0.396836	FALSE	FALSE	FALSE	ebi-a-GCST90018849	7	128580047	0.0181	476116	0.3159	Gastric cancer || id:ebi-a-GCST90018849	Gastric cancer	Gastric cancer || ||	TRUE	igd	7	128939993	9.08E-09	0.0078739	finngen_R9_E4_HYTHY_AI_STRICT	314995	Hypothyroidism, strict autoimmune || id:finngen_R9_E4_HYTHY_AI_STRICT	TRUE	reported	MedicineITLab	2	TRUE			0.000104844	314995	2.12E-06	476116	TRUE	0.000131381	0.001009007	318.1512429	804.0852933	33.02844211
rs3946137	G	A	G	A	0.0460636	-0.0027	0.349207	0.389684	FALSE	FALSE	FALSE	ebi-a-GCST90018849	22	38988115	0.0157	476116	0.8656	Gastric cancer || id:ebi-a-GCST90018849	Gastric cancer	Gastric cancer || ||	TRUE	igd	22	38592110	1.85E-08	0.00818831	finngen_R9_E4_HYTHY_AI_STRICT	314995	Hypothyroidism, strict autoimmune || id:finngen_R9_E4_HYTHY_AI_STRICT	TRUE	reported	MedicineITLab	2	TRUE			0.000100458	314995	6.21E-08	476116	TRUE	2.09E-05	0.000964432	304.082561	804.0852933	31.64661038
rs41177	A	G	A	G	-0.048636	-0.0021	0.404602	0.318731	FALSE	FALSE	FALSE	ebi-a-GCST90018849	22	30438447	0.0204	476116	0.9198	Gastric cancer || id:ebi-a-GCST90018849	Gastric cancer	Gastric cancer || ||	TRUE	igd	22	30042458	1.18E-09	0.00799532	finngen_R9_E4_HYTHY_AI_STRICT	314995	Hypothyroidism, strict autoimmune || id:finngen_R9_E4_HYTHY_AI_STRICT	TRUE	reported	MedicineITLab	2	TRUE			0.000117461	314995	2.23E-08	476116	TRUE	3.25E-06	0.001139675	359.3993038	804.0852933	37.0036018
rs4409785	C	T	C	T	0.0884395	-0.0222	0.165694	0.145887	FALSE	FALSE	FALSE	ebi-a-GCST90018849	11	95311422	0.0279	476116	0.4262	Gastric cancer || id:ebi-a-GCST90018849	Gastric cancer	Gastric cancer || ||	TRUE	igd	11	95578258	1.60E-17	0.010381	finngen_R9_E4_HYTHY_AI_STRICT	314995	Hypothyroidism, strict autoimmune || id:finngen_R9_E4_HYTHY_AI_STRICT	TRUE	reported	MedicineITLab	2	TRUE			0.000230363	314995	1.33E-06	476116	TRUE	1.02E-09	0.002162493	682.6463625	804.0852933	72.57953394
rs4606850	T	C	T	C	0.0649986	-0.033	0.165394	0.169243	FALSE	FALSE	FALSE	ebi-a-GCST90018849	19	55739605	0.0228	476116	0.1471	Gastric cancer || id:ebi-a-GCST90018849	Gastric cancer	Gastric cancer || ||	TRUE	igd	19	55228237	5.14E-10	0.0104585	finngen_R9_E4_HYTHY_AI_STRICT	314995	Hypothyroidism, strict autoimmune || id:finngen_R9_E4_HYTHY_AI_STRICT	TRUE	reported	MedicineITLab	2	TRUE			0.000122607	314995	4.40E-06	476116	TRUE	9.31E-05	0.001166378	367.8298784	804.0852933	38.62506324
rs4704447	G	A	G	A	-0.0460311	0.0067	0.56869	0.493368	FALSE	FALSE	FALSE	ebi-a-GCST90018849	5	77175226	0.0162	476116	0.6789	Gastric cancer || id:ebi-a-GCST90018849	Gastric cancer	Gastric cancer || ||	TRUE	igd	5	77879402	6.46E-09	0.00793057	finngen_R9_E4_HYTHY_AI_STRICT	314995	Hypothyroidism, strict autoimmune || id:finngen_R9_E4_HYTHY_AI_STRICT	TRUE	reported	MedicineITLab	2	TRUE			0.000106942	314995	3.59E-07	476116	TRUE	2.22E-05	0.001039436	327.7557958	804.0852933	33.68944845
rs4853459	C	T	C	T	-0.123481	0.0309	0.769568	0.737517	FALSE	FALSE	FALSE	ebi-a-GCST90018849	2	191962096	0.0167	476116	0.0639705	Gastric cancer || id:ebi-a-GCST90018849	Gastric cancer	Gastric cancer || ||	TRUE	igd	2	191097370	2.03E-41	0.00915986	finngen_R9_E4_HYTHY_AI_STRICT	314995	Hypothyroidism, strict autoimmune || id:finngen_R9_E4_HYTHY_AI_STRICT	TRUE	reported	MedicineITLab	2	TRUE			0.000576595	314995	7.19E-06	476116	TRUE	1.55E-20	0.005407793	1712.678761	804.0852933	181.7283168
rs4912068	G	C	G	C	-0.0810188	-0.0026	0.0886769	0.127255	FALSE	TRUE	FALSE	ebi-a-GCST90018849	1	19636994	0.0204	476116	0.8998	Gastric cancer || id:ebi-a-GCST90018849	Gastric cancer	Gastric cancer || ||	TRUE	igd	1	19310500	9.51E-09	0.0141167	finngen_R9_E4_HYTHY_AI_STRICT	314995	Hypothyroidism, strict autoimmune || id:finngen_R9_E4_HYTHY_AI_STRICT	TRUE	reported	MedicineITLab	2	TRUE			0.000104558	314995	3.41E-08	476116	TRUE	1.23E-05	0.001060925	334.5387198	804.0852933	32.93860801
rs56011703	T	C	T	C	0.0840995	0.0422	0.0814699	0.113889	FALSE	FALSE	FALSE	ebi-a-GCST90018849	17	73757836	0.0284	476116	0.1377	Gastric cancer || id:ebi-a-GCST90018849	Gastric cancer	Gastric cancer || ||	TRUE	igd	17	75761755	2.95E-09	0.0141718	finngen_R9_E4_HYTHY_AI_STRICT	314995	Hypothyroidism, strict autoimmune || id:finngen_R9_E4_HYTHY_AI_STRICT	TRUE	reported	MedicineITLab	2	TRUE			0.000111786	314995	4.64E-06	476116	TRUE	0.000246392	0.00105854	333.7861125	804.0852933	35.21573832
rs56159866	T	C	T	C	-0.0591346	-0.0103	0.232405	0.195746	FALSE	FALSE	FALSE	ebi-a-GCST90018849	4	40337944	0.0327	476116	0.7523	Gastric cancer || id:ebi-a-GCST90018849	Gastric cancer	Gastric cancer || ||	TRUE	igd	4	40335927	2.58E-10	0.0093534	finngen_R9_E4_HYTHY_AI_STRICT	314995	Hypothyroidism, strict autoimmune || id:finngen_R9_E4_HYTHY_AI_STRICT	TRUE	reported	MedicineITLab	2	TRUE			0.000126879	314995	2.08E-07	476116	TRUE	2.53E-06	0.001247645	393.490284	804.0852933	39.97093543
rs568999	C	G	C	G	-0.0533804	0.0457	0.315823	0.311117	FALSE	TRUE	FALSE	ebi-a-GCST90018849	5	102601358	0.0173	476116	0.00834603	Gastric cancer || id:ebi-a-GCST90018849	Gastric cancer	Gastric cancer || ||	TRUE	igd	5	103265657	2.59E-10	0.00844386	finngen_R9_E4_HYTHY_AI_STRICT	314995	Hypothyroidism, strict autoimmune || id:finngen_R9_E4_HYTHY_AI_STRICT	TRUE	reported	MedicineITLab	2	TRUE			0.00012686	314995	1.47E-05	476116	TRUE	0.001206497	0.001231419	388.3666233	804.0852933	39.965164
rs56983610	A	C	A	C	-0.104236	0.0112	0.130597	0.175508	FALSE	FALSE	FALSE	ebi-a-GCST90018849	1	19838744	0.0189	476116	0.5532	Gastric cancer || id:ebi-a-GCST90018849	Gastric cancer	Gastric cancer || ||	TRUE	igd	1	19512250	1.34E-18	0.0118418	finngen_R9_E4_HYTHY_AI_STRICT	314995	Hypothyroidism, strict autoimmune || id:finngen_R9_E4_HYTHY_AI_STRICT	TRUE	reported	MedicineITLab	2	TRUE			0.000245919	314995	7.38E-07	476116	TRUE	1.09E-10	0.002467288	779.1006406	804.0852933	77.48185875
rs57652885	T	C	T	C	-0.107083	0.0144	0.0531312	0.0763334	FALSE	FALSE	FALSE	ebi-a-GCST90018849	18	77182544	0.0211	476116	0.496	Gastric cancer || id:ebi-a-GCST90018849	Gastric cancer	Gastric cancer || ||	TRUE	igd	18	79422544	2.16E-09	0.0178911	finngen_R9_E4_HYTHY_AI_STRICT	314995	Hypothyroidism, strict autoimmune || id:finngen_R9_E4_HYTHY_AI_STRICT	TRUE	reported	MedicineITLab	2	TRUE			0.000113715	314995	9.78E-07	476116	TRUE	2.53E-05	0.001153747	363.8419279	804.0852933	35.82341409
rs61201527	C	A	C	A	0.0641356	-0.0014	0.124417	0.163206	FALSE	FALSE	FALSE	ebi-a-GCST90018849	2	62463123	0.0186	476116	0.9418	Gastric cancer || id:ebi-a-GCST90018849	Gastric cancer	Gastric cancer || ||	TRUE	igd	2	62235988	5.00E-08	0.011765	finngen_R9_E4_HYTHY_AI_STRICT	314995	Hypothyroidism, strict autoimmune || id:finngen_R9_E4_HYTHY_AI_STRICT	TRUE	reported	MedicineITLab	2	TRUE			9.43E-05	314995	1.19E-08	476116	TRUE	2.90E-05	0.000896201	282.5502254	804.0852933	29.71764983
rs61759532	T	C	T	C	0.0778455	-0.0239	0.189239	0.189027	FALSE	FALSE	FALSE	ebi-a-GCST90018849	17	7240391	0.0319	476116	0.4551	Gastric cancer || id:ebi-a-GCST90018849	Gastric cancer	Gastric cancer || ||	TRUE	igd	17	7337072	4.37E-15	0.00992449	finngen_R9_E4_HYTHY_AI_STRICT	314995	Hypothyroidism, strict autoimmune || id:finngen_R9_E4_HYTHY_AI_STRICT	TRUE	reported	MedicineITLab	2	TRUE			0.000195283	314995	1.18E-06	476116	TRUE	2.00E-08	0.001859519	586.8265409	804.0852933	61.52485913
rs61916675	G	A	G	A	0.0543359	-0.025	0.316719	0.332537	FALSE	FALSE	FALSE	ebi-a-GCST90018849	12	751514	0.0171	476116	0.1435	Gastric cancer || id:ebi-a-GCST90018849	Gastric cancer	Gastric cancer || ||	TRUE	igd	12	642348	9.43E-11	0.00839048	finngen_R9_E4_HYTHY_AI_STRICT	314995	Hypothyroidism, strict autoimmune || id:finngen_R9_E4_HYTHY_AI_STRICT	TRUE	reported	MedicineITLab	2	TRUE			0.000133119	314995	4.49E-06	476116	TRUE	4.11E-05	0.001277842	403.0263161	804.0852933	41.93726625
rs61938962	T	C	T	C	0.0805646	-0.001	0.319262	0.300629	FALSE	FALSE	FALSE	ebi-a-GCST90018849	12	56446766	0.0192	476116	0.9582	Gastric cancer || id:ebi-a-GCST90018849	Gastric cancer	Gastric cancer || ||	TRUE	igd	12	56052982	4.09E-22	0.0083324	finngen_R9_E4_HYTHY_AI_STRICT	314995	Hypothyroidism, strict autoimmune || id:finngen_R9_E4_HYTHY_AI_STRICT	TRUE	reported	MedicineITLab	2	TRUE			0.000296701	314995	5.70E-09	476116	TRUE	8.17E-14	0.002821277	891.1968232	804.0852933	93.48636851
rs6448432	A	G	A	G	0.0660575	-0.0508	0.281847	0.222582	FALSE	FALSE	FALSE	ebi-a-GCST90018849	4	26098810	0.0469	476116	0.2789	Gastric cancer || id:ebi-a-GCST90018849	Gastric cancer	Gastric cancer || ||	TRUE	igd	4	26097188	2.11E-14	0.00864199	finngen_R9_E4_HYTHY_AI_STRICT	314995	Hypothyroidism, strict autoimmune || id:finngen_R9_E4_HYTHY_AI_STRICT	TRUE	reported	MedicineITLab	2	TRUE			0.000185454	314995	2.46E-06	476116	TRUE	1.55E-07	0.001766463	557.4082657	804.0852933	58.42742519
rs6471875	A	C	A	C	0.0489914	0.0036	0.405069	0.426545	FALSE	FALSE	FALSE	ebi-a-GCST90018849	8	61299528	0.0159	476116	0.8223	Gastric cancer || id:ebi-a-GCST90018849	Gastric cancer	Gastric cancer || ||	TRUE	igd	8	60386969	7.93E-10	0.0079709	finngen_R9_E4_HYTHY_AI_STRICT	314995	Hypothyroidism, strict autoimmune || id:finngen_R9_E4_HYTHY_AI_STRICT	TRUE	reported	MedicineITLab	2	TRUE			0.000119915	314995	1.08E-07	476116	TRUE	3.74E-06	0.001156819	364.8118163	804.0852933	37.77678367
rs66760320	T	C	T	C	-0.0637918	-0.0187	0.202443	0.23209	FALSE	FALSE	FALSE	ebi-a-GCST90018849	6	43906255	0.0193	476116	0.3327	Gastric cancer || id:ebi-a-GCST90018849	Gastric cancer	Gastric cancer || ||	TRUE	igd	6	43938518	7.64E-11	0.00980279	finngen_R9_E4_HYTHY_AI_STRICT	314995	Hypothyroidism, strict autoimmune || id:finngen_R9_E4_HYTHY_AI_STRICT	TRUE	reported	MedicineITLab	2	TRUE			0.000134422	314995	1.97E-06	476116	TRUE	9.13E-06	0.001314087	414.4729417	804.0852933	42.34774754
rs6724363	T	G	T	G	0.089522	0.0199	0.624795	0.658676	FALSE	FALSE	FALSE	ebi-a-GCST90018849	2	217626591	0.0159	476116	0.2106	Gastric cancer || id:ebi-a-GCST90018849	Gastric cancer	Gastric cancer || ||	TRUE	igd	2	216761868	2.38E-28	0.00810683	finngen_R9_E4_HYTHY_AI_STRICT	314995	Hypothyroidism, strict autoimmune || id:finngen_R9_E4_HYTHY_AI_STRICT	TRUE	reported	MedicineITLab	2	TRUE			0.00038698	314995	3.29E-06	476116	TRUE	7.46E-15	0.003757472	1188.041293	804.0852933	121.9431531
rs6831973	C	T	C	T	0.0558804	-0.0234	0.555522	0.547686	FALSE	FALSE	FALSE	ebi-a-GCST90018849	4	10709366	0.0157	476116	0.1357	Gastric cancer || id:ebi-a-GCST90018849	Gastric cancer	Gastric cancer || ||	TRUE	igd	4	10707742	1.36E-12	0.00788404	finngen_R9_E4_HYTHY_AI_STRICT	314995	Hypothyroidism, strict autoimmune || id:finngen_R9_E4_HYTHY_AI_STRICT	TRUE	reported	MedicineITLab	2	TRUE			0.00015946	314995	4.67E-06	476116	TRUE	5.17E-06	0.001542057	486.4874792	804.0852933	50.23673135
rs7043516	C	A	C	A	-0.106566	-0.0207	0.166287	0.111209	FALSE	FALSE	FALSE	ebi-a-GCST90018849	9	100617433	0.035	476116	0.5553	Gastric cancer || id:ebi-a-GCST90018849	Gastric cancer	Gastric cancer || ||	TRUE	igd	9	97855151	2.66E-23	0.0107159	finngen_R9_E4_HYTHY_AI_STRICT	314995	Hypothyroidism, strict autoimmune || id:finngen_R9_E4_HYTHY_AI_STRICT	TRUE	reported	MedicineITLab	2	TRUE			0.000313865	314995	7.35E-07	476116	TRUE	2.12E-13	0.003148779	994.9763416	804.0852933	98.89629575
rs706779	C	T	C	T	-0.067476	0.0203	0.377551	0.429902	FALSE	FALSE	FALSE	ebi-a-GCST90018849	10	6098824	0.016	476116	0.203	Gastric cancer || id:ebi-a-GCST90018849	Gastric cancer	Gastric cancer || ||	TRUE	igd	10	6056861	8.36E-17	0.00810423	finngen_R9_E4_HYTHY_AI_STRICT	314995	Hypothyroidism, strict autoimmune || id:finngen_R9_E4_HYTHY_AI_STRICT	TRUE	reported	MedicineITLab	2	TRUE			0.000220028	314995	3.38E-06	476116	TRUE	1.53E-08	0.002139972	675.5217391	804.0852933	69.32264795
rs7127620	G	A	G	A	-0.0514586	-0.0293	0.359376	0.323788	FALSE	FALSE	FALSE	ebi-a-GCST90018849	11	86071947	0.0174	476116	0.091939	Gastric cancer || id:ebi-a-GCST90018849	Gastric cancer	Gastric cancer || ||	TRUE	igd	11	86360905	3.62E-10	0.00820742	finngen_R9_E4_HYTHY_AI_STRICT	314995	Hypothyroidism, strict autoimmune || id:finngen_R9_E4_HYTHY_AI_STRICT	TRUE	reported	MedicineITLab	2	TRUE			0.000124781	314995	5.96E-06	476116	TRUE	0.000143944	0.001219265	384.5288684	804.0852933	39.30996132
rs713427	C	T	C	T	0.0574138	0.0097	0.221866	0.220145	FALSE	FALSE	FALSE	ebi-a-GCST90018849	2	191115847	0.0172	476116	0.5715	Gastric cancer || id:ebi-a-GCST90018849	Gastric cancer	Gastric cancer || ||	TRUE	igd	2	190251121	8.88E-10	0.00936868	finngen_R9_E4_HYTHY_AI_STRICT	314995	Hypothyroidism, strict autoimmune || id:finngen_R9_E4_HYTHY_AI_STRICT	TRUE	reported	MedicineITLab	2	TRUE			0.000119213	314995	6.68E-07	476116	TRUE	1.09E-05	0.001138172	358.9245886	804.0852933	37.55569243
rs71430783	T	G	T	G	0.0929704	-0.0159	0.180111	0.165417	FALSE	FALSE	FALSE	ebi-a-GCST90018849	14	93558453	0.0254	476116	0.5313	Gastric cancer || id:ebi-a-GCST90018849	Gastric cancer	Gastric cancer || ||	TRUE	igd	14	93092108	2.43E-20	0.0100599	finngen_R9_E4_HYTHY_AI_STRICT	314995	Hypothyroidism, strict autoimmune || id:finngen_R9_E4_HYTHY_AI_STRICT	TRUE	reported	MedicineITLab	2	TRUE			0.000271071	314995	8.23E-07	476116	TRUE	1.25E-11	0.002552788	806.1682198	804.0852933	85.40869216
rs71641308	T	C	T	C	0.0745947	0.0019	0.0963323	0.0635853	FALSE	FALSE	FALSE	ebi-a-GCST90018849	1	78086718	0.0787	476116	0.9808	Gastric cancer || id:ebi-a-GCST90018849	Gastric cancer	Gastric cancer || ||	TRUE	igd	1	77621033	1.46E-08	0.0131656	finngen_R9_E4_HYTHY_AI_STRICT	314995	Hypothyroidism, strict autoimmune || id:finngen_R9_E4_HYTHY_AI_STRICT	TRUE	reported	MedicineITLab	2	TRUE			0.000101904	314995	1.22E-09	476116	TRUE	1.19E-05	0.000968783	305.4558674	804.0852933	32.1021878
rs72729322	T	C	T	C	0.0574537	-0.0364	0.209989	0.152801	FALSE	FALSE	FALSE	ebi-a-GCST90018849	15	38925195	0.0291	476116	0.2107	Gastric cancer || id:ebi-a-GCST90018849	Gastric cancer	Gastric cancer || ||	TRUE	igd	15	38632994	1.85E-09	0.0095589	finngen_R9_E4_HYTHY_AI_STRICT	314995	Hypothyroidism, strict autoimmune || id:finngen_R9_E4_HYTHY_AI_STRICT	TRUE	reported	MedicineITLab	2	TRUE			0.000114675	314995	3.29E-06	476116	TRUE	0.000107319	0.001095206	345.3603607	804.0852933	36.12602417
rs72751538	T	G	T	G	0.0947907	-0.0599	0.0661338	0.0823066	FALSE	FALSE	FALSE	ebi-a-GCST90018849	9	100340113	0.0807	476116	0.4579	Gastric cancer || id:ebi-a-GCST90018849	Gastric cancer	Gastric cancer || ||	TRUE	igd	9	97577831	1.11E-09	0.015558	finngen_R9_E4_HYTHY_AI_STRICT	314995	Hypothyroidism, strict autoimmune || id:finngen_R9_E4_HYTHY_AI_STRICT	TRUE	reported	MedicineITLab	2	TRUE			0.000117834	314995	1.16E-06	476116	TRUE	2.06E-05	0.001109864	349.9876898	804.0852933	37.12136407
rs72796365	T	C	T	C	0.141199	0.0767	0.0260639	0.0275196	FALSE	FALSE	FALSE	ebi-a-GCST90018849	16	50761666	0.1366	476116	0.574399	Gastric cancer || id:ebi-a-GCST90018849	Gastric cancer	Gastric cancer || ||	TRUE	igd	16	50727755	3.67E-09	0.0239386	finngen_R9_E4_HYTHY_AI_STRICT	314995	Hypothyroidism, strict autoimmune || id:finngen_R9_E4_HYTHY_AI_STRICT	TRUE	reported	MedicineITLab	2	TRUE			0.000110438	314995	6.62E-07	476116	TRUE	2.43E-05	0.001012192	319.1565905	804.0852933	34.7909066
rs735000	T	C	T	C	0.0765716	-0.0018	0.120019	0.105848	FALSE	FALSE	FALSE	ebi-a-GCST90018849	1	2513105	0.0366	476116	0.9602	Gastric cancer || id:ebi-a-GCST90018849	Gastric cancer	Gastric cancer || ||	TRUE	igd	1	2581666	1.25E-10	0.0119025	finngen_R9_E4_HYTHY_AI_STRICT	314995	Hypothyroidism, strict autoimmune || id:finngen_R9_E4_HYTHY_AI_STRICT	TRUE	reported	MedicineITLab	2	TRUE			0.000131371	314995	5.08E-09	476116	TRUE	7.06E-07	0.001238479	390.5960432	804.0852933	41.38653463
rs7444908	G	A	G	A	-0.06392	0.002	0.356509	0.339105	FALSE	FALSE	FALSE	ebi-a-GCST90018849	5	76829423	0.018	476116	0.9132	Gastric cancer || id:ebi-a-GCST90018849	Gastric cancer	Gastric cancer || ||	TRUE	igd	5	77533598	6.79E-15	0.00820707	finngen_R9_E4_HYTHY_AI_STRICT	314995	Hypothyroidism, strict autoimmune || id:finngen_R9_E4_HYTHY_AI_STRICT	TRUE	reported	MedicineITLab	2	TRUE			0.000192536	314995	2.59E-08	476116	TRUE	2.35E-09	0.001874634	591.6056506	804.0852933	60.65928087
rs753760	G	C	G	C	-0.0823464	-0.0213	0.261725	0.262461	FALSE	TRUE	FALSE	ebi-a-GCST90018849	6	166046483	0.0201	476116	0.2902	Gastric cancer || id:ebi-a-GCST90018849	Gastric cancer	Gastric cancer || ||	TRUE	igd	6	165632995	3.74E-20	0.00895538	finngen_R9_E4_HYTHY_AI_STRICT	314995	Hypothyroidism, strict autoimmune || id:finngen_R9_E4_HYTHY_AI_STRICT	TRUE	reported	MedicineITLab	2	TRUE			0.000268351	314995	2.36E-06	476116	TRUE	1.02E-10	0.002620491	827.6049176	804.0852933	84.55147679
rs76032549	T	C	T	C	0.0639475	0.0101	0.170413	0.220821	FALSE	FALSE	FALSE	ebi-a-GCST90018849	3	105959993	0.0184	476116	0.584	Gastric cancer || id:ebi-a-GCST90018849	Gastric cancer	Gastric cancer || ||	TRUE	igd	3	106241146	6.07E-10	0.010333	finngen_R9_E4_HYTHY_AI_STRICT	314995	Hypothyroidism, strict autoimmune || id:finngen_R9_E4_HYTHY_AI_STRICT	TRUE	reported	MedicineITLab	2	TRUE			0.000121574	314995	6.33E-07	476116	TRUE	8.41E-06	0.001156224	364.6238995	804.0852933	38.2996039
rs76169968	A	G	A	G	-0.086105	0.0224	0.0991748	0.0912332	FALSE	FALSE	FALSE	ebi-a-GCST90018849	11	117082966	0.0261	476116	0.391	Gastric cancer || id:ebi-a-GCST90018849	Gastric cancer	Gastric cancer || ||	TRUE	igd	11	117212250	1.14E-10	0.013355	finngen_R9_E4_HYTHY_AI_STRICT	314995	Hypothyroidism, strict autoimmune || id:finngen_R9_E4_HYTHY_AI_STRICT	TRUE	reported	MedicineITLab	2	TRUE			0.00013195	314995	1.55E-06	476116	TRUE	8.19E-06	0.001324734	417.8353759	804.0852933	41.56894069
rs7701443	G	A	G	A	-0.046864	-0.001	0.380588	0.450384	FALSE	FALSE	FALSE	ebi-a-GCST90018849	5	142792650	0.0159	476116	0.9487	Gastric cancer || id:ebi-a-GCST90018849	Gastric cancer	Gastric cancer || ||	TRUE	igd	5	143413085	8.30E-09	0.00813299	finngen_R9_E4_HYTHY_AI_STRICT	314995	Hypothyroidism, strict autoimmune || id:finngen_R9_E4_HYTHY_AI_STRICT	TRUE	reported	MedicineITLab	2	TRUE			0.000105398	314995	8.31E-09	476116	TRUE	9.40E-06	0.001035484	326.5083187	804.0852933	33.20306932
rs774121	C	T	C	T	-0.0711606	-0.0079	0.749326	0.695167	FALSE	FALSE	FALSE	ebi-a-GCST90018849	9	100905988	0.016	476116	0.6191	Gastric cancer || id:ebi-a-GCST90018849	Gastric cancer	Gastric cancer || ||	TRUE	igd	9	98143706	2.16E-15	0.00897138	finngen_R9_E4_HYTHY_AI_STRICT	314995	Hypothyroidism, strict autoimmune || id:finngen_R9_E4_HYTHY_AI_STRICT	TRUE	reported	MedicineITLab	2	TRUE			0.000199698	314995	5.12E-07	476116	TRUE	5.17E-09	0.001902345	600.3674784	804.0852933	62.91594116
rs78783493	T	C	T	C	-0.054713	-0.0765	0.232825	0.130543	FALSE	FALSE	FALSE	ebi-a-GCST90018849	2	97668945	0.0671	476116	0.2543	Gastric cancer || id:ebi-a-GCST90018849	Gastric cancer	Gastric cancer || ||	TRUE	igd	2	97003208	6.00E-09	0.00940616	finngen_R9_E4_HYTHY_AI_STRICT	314995	Hypothyroidism, strict autoimmune || id:finngen_R9_E4_HYTHY_AI_STRICT	TRUE	reported	MedicineITLab	2	TRUE			0.000107401	314995	2.73E-06	476116	TRUE	0.000148838	0.001069388	337.2101874	804.0852933	33.8342328
rs78953577	T	G	T	G	-0.0613847	-0.0136	0.24797	0.202729	FALSE	FALSE	FALSE	ebi-a-GCST90018849	8	32429839	0.0209	476116	0.5138	Gastric cancer || id:ebi-a-GCST90018849	Gastric cancer	Gastric cancer || ||	TRUE	igd	8	32572321	1.67E-11	0.00911757	finngen_R9_E4_HYTHY_AI_STRICT	314995	Hypothyroidism, strict autoimmune || id:finngen_R9_E4_HYTHY_AI_STRICT	TRUE	reported	MedicineITLab	2	TRUE			0.000143879	314995	8.89E-07	476116	TRUE	1.49E-06	0.00140535	443.2984847	804.0852933	45.32753092
rs7902146	T	C	T	C	-0.0731997	0.0143	0.750453	0.717007	FALSE	FALSE	FALSE	ebi-a-GCST90018849	10	63801030	0.0164	476116	0.3846	Gastric cancer || id:ebi-a-GCST90018849	Gastric cancer	Gastric cancer || ||	TRUE	igd	10	62041271	3.71E-16	0.0089842	finngen_R9_E4_HYTHY_AI_STRICT	314995	Hypothyroidism, strict autoimmune || id:finngen_R9_E4_HYTHY_AI_STRICT	TRUE	reported	MedicineITLab	2	TRUE			0.000210701	314995	1.60E-06	476116	TRUE	7.91E-09	0.002006894	633.4288077	804.0852933	66.38344395
rs79051898	T	C	T	C	-0.067706	-0.0628	0.120524	0.0816847	FALSE	FALSE	FALSE	ebi-a-GCST90018849	10	6045377	0.0471	476116	0.1827	Gastric cancer || id:ebi-a-GCST90018849	Gastric cancer	Gastric cancer || ||	TRUE	igd	10	6003414	2.58E-08	0.0121605	finngen_R9_E4_HYTHY_AI_STRICT	314995	Hypothyroidism, strict autoimmune || id:finngen_R9_E4_HYTHY_AI_STRICT	TRUE	reported	MedicineITLab	2	TRUE			9.84E-05	314995	3.73E-06	476116	TRUE	0.000505383	0.000971811	306.4114562	804.0852933	30.99926878
rs79490353	C	T	C	T	0.200239	-0.1119	0.0161635	0.0226382	FALSE	FALSE	FALSE	ebi-a-GCST90018849	13	28623048	0.1502	476116	0.4561	Gastric cancer || id:ebi-a-GCST90018849	Gastric cancer	Gastric cancer || ||	TRUE	igd	13	28048911	5.68E-11	0.0305624	finngen_R9_E4_HYTHY_AI_STRICT	314995	Hypothyroidism, strict autoimmune || id:finngen_R9_E4_HYTHY_AI_STRICT	TRUE	reported	MedicineITLab	2	TRUE			0.000136258	314995	1.17E-06	476116	TRUE	3.98E-06	0.001275222	402.1987784	804.0852933	42.92619801
rs794999	G	A	G	A	-0.0679624	0.009	0.771704	0.730992	FALSE	FALSE	FALSE	ebi-a-GCST90018849	3	12229015	0.0167	476116	0.5907	Gastric cancer || id:ebi-a-GCST90018849	Gastric cancer	Gastric cancer || ||	TRUE	igd	3	12187515	2.13E-13	0.00925834	finngen_R9_E4_HYTHY_AI_STRICT	314995	Hypothyroidism, strict autoimmune || id:finngen_R9_E4_HYTHY_AI_STRICT	TRUE	reported	MedicineITLab	2	TRUE			0.000171039	314995	6.10E-07	476116	TRUE	8.58E-08	0.001627483	513.4814378	804.0852933	53.88540641
rs8006310	G	A	G	A	-0.0542998	-0.0018	0.504177	0.50125	FALSE	FALSE	FALSE	ebi-a-GCST90018849	14	105218476	0.0164	476116	0.9128	Gastric cancer || id:ebi-a-GCST90018849	Gastric cancer	Gastric cancer || ||	TRUE	igd	14	104752139	4.12E-12	0.00783208	finngen_R9_E4_HYTHY_AI_STRICT	314995	Hypothyroidism, strict autoimmune || id:finngen_R9_E4_HYTHY_AI_STRICT	TRUE	reported	MedicineITLab	2	TRUE			0.000152572	314995	2.53E-08	476116	TRUE	1.10E-07	0.001474131	465.0265363	804.0852933	48.06647016
rs8193	T	C	T	C	0.058247	-0.018	0.352685	0.359827	FALSE	FALSE	FALSE	ebi-a-GCST90018849	11	35251318	0.016	476116	0.2593	Gastric cancer || id:ebi-a-GCST90018849	Gastric cancer	Gastric cancer || ||	TRUE	igd	11	35229771	1.10E-12	0.00818416	finngen_R9_E4_HYTHY_AI_STRICT	314995	Hypothyroidism, strict autoimmune || id:finngen_R9_E4_HYTHY_AI_STRICT	TRUE	reported	MedicineITLab	2	TRUE			0.000160779	314995	2.66E-06	476116	TRUE	1.50E-06	0.001549101	488.7130884	804.0852933	50.65226865
rs914960	A	T	A	T	-0.0629918	0.0285	0.150334	0.188692	FALSE	TRUE	FALSE	ebi-a-GCST90018849	1	65294703	0.0171	476116	0.0965895	Gastric cancer || id:ebi-a-GCST90018849	Gastric cancer	Gastric cancer || ||	TRUE	igd	1	64829020	1.28E-08	0.0110739	finngen_R9_E4_HYTHY_AI_STRICT	314995	Hypothyroidism, strict autoimmune || id:finngen_R9_E4_HYTHY_AI_STRICT	TRUE	reported	MedicineITLab	2	TRUE			0.000102712	314995	5.83E-06	476116	TRUE	0.000776279	0.001013686	319.6280241	804.0852933	32.3568952
rs9271365	G	T	G	T	0.229767	0.0204	0.35872	0.434209	FALSE	FALSE	FALSE	ebi-a-GCST90018849	6	32586794	0.0158	476116	0.1964	Gastric cancer || id:ebi-a-GCST90018849	Gastric cancer	Gastric cancer || ||	TRUE	igd	6	32619017	6.10E-180	0.00803286	finngen_R9_E4_HYTHY_AI_STRICT	314995	Hypothyroidism, strict autoimmune || id:finngen_R9_E4_HYTHY_AI_STRICT	TRUE	reported	MedicineITLab	2	TRUE			0.002590642	314995	3.50E-06	476116	TRUE	2.79E-101	0.024288942	7841.303528	804.0852933	818.1537244
rs9292	G	A	G	A	-0.124311	-0.0039	0.968429	0.981831	FALSE	FALSE	FALSE	ebi-a-GCST90018849	11	10528483	0.1681	476116	0.9815	Gastric cancer || id:ebi-a-GCST90018849	Gastric cancer	Gastric cancer || ||	TRUE	igd	11	10506936	1.43E-08	0.0219269	finngen_R9_E4_HYTHY_AI_STRICT	314995	Hypothyroidism, strict autoimmune || id:finngen_R9_E4_HYTHY_AI_STRICT	TRUE	reported	MedicineITLab	2	TRUE			0.000102028	314995	1.13E-09	476116	TRUE	1.17E-05	0.000944942	297.9317037	804.0852933	32.14138954
rs9378805	C	A	C	A	0.0454094	0.0019	0.469179	0.449579	FALSE	FALSE	FALSE	ebi-a-GCST90018849	6	417727	0.0166	476116	0.9081	Gastric cancer || id:ebi-a-GCST90018849	Gastric cancer	Gastric cancer || ||	TRUE	igd	6	417727	6.91E-09	0.00783841	finngen_R9_E4_HYTHY_AI_STRICT	314995	Hypothyroidism, strict autoimmune || id:finngen_R9_E4_HYTHY_AI_STRICT	TRUE	reported	MedicineITLab	2	TRUE			0.000106534	314995	2.75E-08	476116	TRUE	9.78E-06	0.001027089	323.8585559	804.0852933	33.5610527
rs938726	C	A	C	A	-0.0676073	0.0312	0.73143	0.723604	FALSE	FALSE	FALSE	ebi-a-GCST90018849	8	141611064	0.016	476116	0.0511199	Gastric cancer || id:ebi-a-GCST90018849	Gastric cancer	Gastric cancer || ||	TRUE	igd	8	140600965	1.24E-14	0.00876677	finngen_R9_E4_HYTHY_AI_STRICT	314995	Hypothyroidism, strict autoimmune || id:finngen_R9_E4_HYTHY_AI_STRICT	TRUE	reported	MedicineITLab	2	TRUE			0.000188767	314995	7.99E-06	476116	TRUE	2.01E-06	0.001795757	566.6683269	804.0852933	59.47137211
rs9497965	T	C	T	C	0.0655856	-0.0223	0.33673	0.399787	FALSE	FALSE	FALSE	ebi-a-GCST90018849	6	148521292	0.0158	476116	0.1599	Gastric cancer || id:ebi-a-GCST90018849	Gastric cancer	Gastric cancer || ||	TRUE	igd	6	148200156	2.29E-15	0.0082763	finngen_R9_E4_HYTHY_AI_STRICT	314995	Hypothyroidism, strict autoimmune || id:finngen_R9_E4_HYTHY_AI_STRICT	TRUE	reported	MedicineITLab	2	TRUE			0.000199323	314995	4.18E-06	476116	TRUE	1.47E-07	0.001921406	606.3945841	804.0852933	62.79781639
rs9981704	T	C	T	C	0.0561317	-0.036	0.179356	0.171613	FALSE	FALSE	FALSE	ebi-a-GCST90018849	21	43831955	0.0338	476116	0.2871	Gastric cancer || id:ebi-a-GCST90018849	Gastric cancer	Gastric cancer || ||	TRUE	igd	21	42411846	3.13E-08	0.0101429	finngen_R9_E4_HYTHY_AI_STRICT	314995	Hypothyroidism, strict autoimmune || id:finngen_R9_E4_HYTHY_AI_STRICT	TRUE	reported	MedicineITLab	2	TRUE			9.72E-05	314995	2.38E-06	476116	TRUE	0.000293379	0.000927507	292.4293746	804.0852933	30.62612871
