# Supplementary material for: Causal link between hypothyroidism and gastric cancer risk: insights gained through multivariable Mendelian randomization and mediation analysis
Source: Front Endocrinol (Lausanne). 2024 Jun 6;15:1388608. doi: 10.3389/fendo.2024.1388608 (PMC11186985; doi:10.3389/fendo.2024.1388608)
Supplement: Supplementary Table 2 — SNPs used as instrumental variables for hypothyroidism. [file DataSheet_2.csv]

id.exposure	id.outcome	outcome	exposure	method	nsnp	b	se	pval	lo_ci	up_ci	or	or_lci95	or_uci95
ebi-a-GCST90018849	finngen_R9_E4_HYTHY_AI_STRICT	Hypothyroidism, strict autoimmune || id:finngen_R9_E4_HYTHY_AI_STRICT	Gastric cancer || id:ebi-a-GCST90018849	Inverse variance weighted	6	0.046294789	0.028108465	0.099556971	-0.008797803	0.10138738	1.047383122	0.991240785	1.106705274
ebi-a-GCST90018849	finngen_R9_E4_HYTHY_AI_STRICT	Hypothyroidism, strict autoimmune || id:finngen_R9_E4_HYTHY_AI_STRICT	Gastric cancer || id:ebi-a-GCST90018849	Weighted median	6	0.024717298	0.027242242	0.364240176	-0.028677496	0.078112092	1.025025303	0.971729801	1.08124385
ebi-a-GCST90018849	finngen_R9_E4_HYTHY_AI_STRICT	Hypothyroidism, strict autoimmune || id:finngen_R9_E4_HYTHY_AI_STRICT	Gastric cancer || id:ebi-a-GCST90018849	MR Egger	6	-0.085998051	0.059464601	0.22165495	-0.202548669	0.030552567	0.91759602	0.816646736	1.031024086
ebi-a-GCST90018849	finngen_R9_E4_HYTHY_AI_STRICT	Hypothyroidism, strict autoimmune || id:finngen_R9_E4_HYTHY_AI_STRICT	Gastric cancer || id:ebi-a-GCST90018849	Weighted mode	6	0.008175412	0.027523458	0.778384394	-0.045770566	0.06212139	1.008208922	0.955261107	1.064091507
ebi-a-GCST90018849	finngen_R9_E4_HYTHY_AI_STRICT	Hypothyroidism, strict autoimmune || id:finngen_R9_E4_HYTHY_AI_STRICT	Gastric cancer || id:ebi-a-GCST90018849	Simple mode	6	0.067505626	0.051553363	0.24732751	-0.033538965	0.168550217	1.069836278	0.96701723	1.183587662
