# Supplementary material for: Causal link between hypothyroidism and gastric cancer risk: insights gained through multivariable Mendelian randomization and mediation analysis
Source: Front Endocrinol (Lausanne). 2024 Jun 6;15:1388608. doi: 10.3389/fendo.2024.1388608 (PMC11186985; doi:10.3389/fendo.2024.1388608)
Supplement: Supplementary Table 3 — Results of reverse causality for genetically predicted GC risk on hypothyroidism. [file Table_1.xlsx]

## Sheet: Sheet1
Type	Trait	GWAS ID	Cases	Controls	Sample size
Exposure	Hypothyroidism	finngen_R9_E4_HYTHY_AI_STRICT	40926	274069	314995
Outcome	Gastric cancer	ebi-a-GCST90018849	1029	475087	476116
Mediator	High cholesterol	ebi-a-GCST90029021	\	\	464736
	Chronic hepatitis B infection	ebi-a-GCST90018804	145	351740	351885
	Diabetes or endocrine disease	ebi-a-GCST90038599	51949	432649	484598
Confounder	BMI	ukb-b-19953	\	\	461460
	Smoking	ukb-a-225	33928	302096	336024
	Alcohol intake	ukb-a-25	\	\	336965
	Helicobacter Pylori	ukb-b-531	1329	461604	462933
